# Supplementary material for: Improved pulmonary function is associated with reduced inflammation after hybrid whole‐body exercise training in persons with spinal cord injury
Source: Exp Physiol. 2023 Jan 9;108(3):353–60. doi: 10.1113/EP090785 (PMC9991963; doi:10.1113/EP090785)
Supplement: Supplementary file 1 — Statistical Summary Document [file EPH-108-353-s001.xlsx]

## Sheet: Statistical Summary Table
Statistical Summary Document
Manuscript Title:	Improved Pulmonary Function is Associated with Reduced Inflammation after Hybrid Whole-Body Exercise Training in Persons with Spinal Cord Injury
Authors:	Brandon A. Yates, Robert Brown, Glen Picard, and J. Andrew Taylor
Animal model used, if applicable:	N/A
Underlying hypothesis:	Reducing systemic inflammation via a 12-week functional electrical stimulation rowing exercise training program results in augmented pulmonary function
Definitions of ‘n’:	n = number of persons with acute spinal cord injury
Statistical summary table:
Experimental question number	Finding/ conclusion	Experimental location/variable	Mean value	Standard Deviation	n	Exact P value	Figure/table in which data are presented	Units	Data comparisons	Statistical test	Any other experimental factors	Comments
Multiple tests of the same question are shown in different rows		e.g. cortex vs cerebellum or genotype	(or other summary statistic)	(SD)	(value)	If P is considered significant against a stated confidence limit, authors may indicate this in bold.The exact value must be stated unless P is less than 0.0001, in which case < is permitted.			e.g. WT vs KO		e.g. subjects’ age or sex	e.g. observation
Impact of FESRT on resting pulmonary function compared to SOC?	FES Exercise increased FEV1 and FVC compared to SOC?	Rehabilitation Hospital	FESRT: FEV1 (2.41 vs 2.64); FVC (2.91 vs 3.11) SOC: FEV1 (2.75 vs 2.71); FVC (3.33 vs 3.26) (pre vs post)	FESRT: FEV1 (0.91 vs 0.91); FVC (1.21 vs 1.14) SOC: FEV1 (0.81 vs 0.81); FVC (0.95 vs 0.99) (pre vs post)	FESRT (12); SOC (9)	Interaction P-value = 0.03 (FEV1) and 0.03 (FVC)	Table 2	FEV1 (L); FVC (L)	FESRT vs SOC	2-Way Repeated Measures ANCOVA
Impact of FESRT on systemic inflammation compared to SOC?	FESRT reduced WBC compared to SOC?	Rehabilitation Hospital	FESRT: ΔWBC (-1.49 ); SOC: ΔWBC (0.41)	FESRT: ΔWBC (-2.58 - -0.50 ); SOC: ΔWBC (-0.74 - 1.56) (95% CI)	FESRT (12); SOC (9)	Interaction P-value = 0.03 (WBC)	Figure 1	µL	FESRT vs SOC	2-Way Repeated Measures ANCOVA
Association between change in FEV1, hsCRP, and WBC among FESRT participants?	Change in hsCRP and WBC are predictors of change in FEV1?	Rehabilitation Hospital	FEV1 and WBC (r2= 0.43); FEV1 and hsCRP (r2 = 0.89)	N/A	12	FEV1 and WBC (p = 0.02); FEV1 and hsCRP (p < 0.0001)	Figure 2	NA	FESRT ONLY	Bivariate correlation and Linear regression
4
5
6
7
8
9
10
11
12
13
14
15
16
17
18
19
20
